# Supplementary material for: Impact of Results of TTF-1 Immunostaining on Efficacy of Platinum-Doublet Chemotherapy in Japanese Patients with Nonsquamous Non-Small-Cell Lung Cancer
Source: J Clin Med. 2022 Dec 24;12(1):137. doi: 10.3390/jcm12010137 (PMC9821382; doi:10.3390/jcm12010137)
Supplement: Supplementary file 1 [file jcm-12-00137-s001.zip]

Archive with 1 entries (1 files):
- jcm-2031586-supplementary.pptx
